# Supplementary material for: Re-analysing Ebola spread in Sierra Leone: The importance of local social dynamics
Source: PLoS One. 2020 Nov 5;15(11):e0234823. doi: 10.1371/journal.pone.0234823 (PMC7644078; doi:10.1371/journal.pone.0234823)
Supplement: S1 Data — (XLSX) [file pone.0234823.s004.xlsx]

## Sheet: Information
			MOYAMBA EBOLA HOLDING CENTRE
No	Name	From	Chiefdom	Age	Sex	Occupation	Date of Admission	Date of Recovery/Death	Comment	Remarks
1		NA	Kaiyamba	17	Male	Pupil	2014-08-04	2014-08-06	Positive (+ve)	Discharged	ONLY E+ SURVIVOR
2		Moyamba	Kaiyamba	80	Male	Principal	2014-09-03	NA	Positive (+ve)	Died
3		Moyamba	Kaiyamba	27	Male	Student	2014-09-03	2014-09-06	Positive (+ve)	NA
4		Rotifunk	Bumpeh	40	Female	Farmer	2014-09-06	2014-09-08	Positive (+ve)	NA
5		Rotifunk	Bumpeh	31	Female	Farmer	2014-09-06	2014-09-09	Positive (+ve)	NA
6		Bai-Largo	Kori	53	Male	Farmer	2014-09-08	2014-09-18	Negative (-ve)	Discharged
7		Moyamba	Kaiyamba	24	Male	Student	2014-09-11	2014-09-12	Positive (+ve)	NA
8		Moyamba	Kaiyamba	14	Female	Pupil	2014-09-11	12/09/2014 (Observation)	Negative (-ve)	Discharged
9		Moyamba	Kaiyamba	17	Female	Pupil	2014-09-11	2014-09-12	Positive (+ve)	NA
10		Moyamba	Kaiyamba	26	Female	Pupil	2014-09-11	2014-09-12	Positive (+ve)	NA
11		Motogbom Village	Bumpeh	32	Female	Petty Trader	2014-09-11	NA	Negative (-ve)	Discharged
12		Rotuwa Village	Bumpeh	29	Female	Petty Trader	2014-09-11	NA	Negative (-ve)	Discharged
13		Kpetema Village	Fakunya	70	Male	Mason	2014-09-17	2014-09-19	Positive (+ve)	NA
14		Moyamba Junction	Fakunya	14	Female	Pupil	2014-09-17	2014-09-20	Positive (+ve)	NA
15		Kpetema Village	Fakunya	65	Female	Farmer	2014-09-17	2014-09-20	Positive (+ve)	NA
16		Moyamba Junction	Fakunya	12	Male	Pupil	2014-09-17	2014-09-20	Positive (+ve)	NA
17		Moyamba Junction	Fakunya	45	Male	Farmer	2014-09-17	NA	Positive (+ve)	Died (4:15 PM) 18/09/2014
18		Moyamba Junction	Fakunya	10	Female	Pupil	2014-09-17	2014-09-20	Positive (+ve)	NA
19		Moyamba Junction	Fakunya	8	Female	Pupil	2014-09-17	2014-09-20	Positive (+ve)	NA
20		Moyamba Junction	Fakunya	19	Male	Pupil	2014-09-17	NA	Positive (+ve)	Died (3:44 PM) 18/11/2014
21		Moyamba Junction	Fakunya	19	Male	Pupil	2014-09-17	2014-09-18	Positive (+ve)	NA
22		Moyamba Junction	Fakunya	27	Male	Teacher	2014-09-17	2014-09-18	Positive (+ve)	NA
23		Moyamba Junction	Fakunya	22	Male	Pupil	2014-09-17	2014-09-18	Positive (+ve)	NA
24		Moyamba Junction	Fakunya	34	Male	Trader	2014-09-17	2014-09-19	Positive (+ve)	Died (21/09/2014)
25		Moyamba Junction	Fakunya	84	Male	Nil	2014-09-17	2014-09-20	Positive (+ve)	NA
26		Moyamba Junction	Fakunya	7	Male	Pupil	2014-09-17	2014-09-20	Positive (+ve)	NA
27		Moyamba Junction	Fakunya	27	Male	Mason	2014-09-18	2014-09-21	Positive (+ve)	NA
28		Moyamba Junction	Fakunya	46	Male	Mason	2014-09-18	2014-09-21	Positive (+ve)	NA
29		Moyamba Junction	Fakunya	39	Male	Teacher	2014-09-18	2014-09-21	Positive (+ve)	NA
30		Moyamba Junction	Fakunya	40	Male	Farmer	2014-09-19	NA	Positive (+ve)	Died (20/09/2014)
31		Moyamba Junction	Fakunya	43	Male	Farmer	2014-09-19	2014-09-21	Positive (+ve)	NA
32		Moyamba Junction	Fakunya	19	Male	Pupil	2014-09-19	23/09/2014 (09:40 AM)	Positive (+ve)	Died (23/09/2014)
33		Moyamba Junction	Fakunya	14	Male	Pupil	2014-09-19	NA	Negative (-ve)	Died (24/09/2014)
34		Moyamba Junction	Fakunya	26	Female	Petty Trader	2014-09-20	2014-09-25	Negative (-ve)	Discharged (26/09/2014)
35		Moyamba Junction	Fakunya	19	Female	House Wife	2014-09-20	NA	Positive (+ve)	NA
36		Moyamba Junction	Fakunya	9	Female	Pupil	2014-09-20	2014-09-25	Negative (-ve)	Discharged
37		Moyamba Junction	Fakunya	48	Female	Nurse	2014-09-20	2014-09-24	Positive (+ve)	NA
38		Moyamba Junction	Fakunya	24	Male	Pupil	2014-09-20	2014-09-25	Negative (-ve)	Discharged
39		Moyamba Junction	Fakunya	30	Male	Trader	2014-09-20	2014-09-25	Negative (-ve)	Discharged
40		Mogbongbo Village	Bumpeh	45	Female	Farmer	2014-09-20	NA	Positive (+ve)	Died (24/09/2014)
41		Mogbongbo Village	Bumpeh	65	Male	Farmer	2014-09-20	NA	Positive (+ve)	Died (24/09/2014)
42		Mogbongbo Village	Bumpeh	30	Male	Farmer	2014-09-20	2014-09-20	Positive (+ve)	NA
43		Mokanji (traveled from Lunsar)	Upper Banta	26	Female	House Wife	2014-09-21	2014-09-24	Negative (-ve)	Discharged
44		Taiama	Kori	75	Male	Farmer	2014-09-24	2014-09-27	Negative (-ve)	Discharged
45		Taiama	Kori	60	Male	Farmer	2014-09-24	2014-09-27	Positive (+ve)	NA
46		Taiama	Kori	42	Female	Farmer	2014-09-24	2014-09-27	Positive (+ve)	NA
47		Taiama	Kori	60	Female	Farmer	2014-09-24	2014-09-24	NA	Died
48		Gbangbama	Kongbora	48	Male	Farmer	2014-09-26	2014-10-03	Negative (-ve)	Discharged
49		Mabango	Ribbi	80	Female	Nil	2014-09-26	2014-09-27	NA	Died
50		Gbonjema	Kargboro	12	Male	Arabic Student	2014-09-28	2014-10-01	Positive (+ve)	NA
51		Gbonjema	Kargboro	17	Male	Farmer	2014-09-28	2014-10-01	Positive (+ve)	NA
52		Moyamba Junction	Fakunya	25	Female	Petty Trader	2014-09-29	2014-10-03	Positive (+ve)	NA
53		Moyamba Junction	Fakunya	60	Male	Farmer	2014-09-30	2014-10-03	Negative (-ve)	Discharged
54		Moyamba Junction	Fakunya	17	Male	Pupil	2014-09-30	2014-10-03	Positive (+ve)	NA
55		Leonma Kangahun	Karyamba	18	Female	Pupil	2014-09-30	2014-10-03	Negative (-ve)	Discharged
56		Moyamba Junction	Fakunya	11 Months	Female	Baby	2014-09-29	2014-10-03	Negative (-ve)	Discharged
57		Taiama	Kori	8	Female	Pupil	2014-10-01	2014-10-03	NA	Died (10/10/2014)
58		Mongere	Fakunya	58	Male	Teacher	2014-10-02	2014-10-05	Positive (+ve)	NA
59		Kpetema Village	Fakunya	60	Female	Farmer	2014-10-02	2014-10-05	Positive (+ve)	NA
60		Moyamba Junction	Fakunya	26	Female	Trader	2014-10-02	2014-10-05	Positive (+ve)	NA
61		Moyamba Junction	Fakunya	10	Male	Pupil	2014-10-02	2014-10-05	Positive (+ve)	NA
62		Rotifunk	Bumpeh	20	Female	House Wife	2014-10-02	2014-10-04	NA	Died
63		Blafoca	Ribbi	54	Female	Petty Trader	2014-10-06	2014-10-10	Positive (+ve)	NA
64		Kpetema Village	Fakunya	18	Female	Pupil	2014-10-07	2014-10-10	Positive (+ve)	NA
65		Moyamba Junction	Fakunya	35	Male	Drugist	2014-10-09	2014-10-12	Negative (-ve)	Discharged
66		Moyamba Junction	Fakunya	33	Female	House Wife	2014-10-09	2014-10-12	Positive (+ve)	NA
67		Moyamba Junction	Fakunya	14	Male	Pupil	2014-10-09	2014-10-12	Positive (+ve)	NA
68		Moyamba Junction	Fakunya	7	Female	Pupil	2014-10-09	2014-10-12	Positive (+ve)	NA
69		Moyamba Junction	Fakunya	18 Months	Female	Nil	2014-10-09	2014-10-12	Negative (-ve)	Discharged
70		Mongere Village	Fakunya	65	Female	Farmer	2014-10-13	NA	Positive (+ve)	Died (16/10/2014)
71		Kpetema Vandy	Fakunya	26	Female	Farmer	2014-10-13	2014-10-16	Positive (+ve)	NA
72		Kpetema Vandy	Fakunya	18 Months	Female	Nil	2014-10-13	2014-10-16	Negative (-ve)	Discharged
73		Gbangbatoke	Lower Banta	25	Female	Petty Trader	2014-10-13	2014-10-16	Positive (+ve)	NA
74		Njagbahun Junction	Fakunya	27	Male	Mechanic	2014-10-14	2014-10-20	Negative (-ve)	Discharged
75		Bandajuma Village	Bargruwa	30	Male	Farmer	2014-10-15	2014-10-17	Positive (+ve)	Died (17/10/2014)
76		Gbangbatoke Junction	Bargruwa	25	Female	Farmer	2014-10-15	2014-10-18	Positive (+ve)	NA
77		Gbangbatoke Junction	Bargruwa	16 Months	Female	Nil	2014-10-15	2014-10-18	Negative (-ve)	Discharged
78		Mobobor Village	Bumpeh	28	Female	Hair Dresser	2014-10-15	2014-10-18	Negative (-ve)	Discharged
79		Foya Village	Bumpeh	26	Female	Farmer	2014-10-15	2014-10-18	Negative (-ve)	Discharged
80		Foya Village	Bumpeh	6	Female	Nil	2014-10-15	2014-10-18	Negative (-ve)	Discharged
81		Foya Village	Bumpeh	2	Female	Nil	2014-10-15	2014-10-18	Negative (-ve)	Discharged
82		Mobobor Village	Bumpeh	1 Month 2 Weeks	Male	Nil	2014-10-15	2014-10-18	Negative (-ve)	Discharged
83		Moyamba Junction	Fakunya	35	Male	Trader	2014-10-16	2014-10-20	Negative (-ve)	Discharged
84		Mokebie Village	Bumpeh	12	Female	Pupil	2014-10-16	2014-10-18	Positive (+ve)	NA
85		Juma Village	Kori	30	Male	Trader	2014-10-18	2014-10-20	Positive (+ve)	NA
86		Gangama	Ribbi	35	Female	Farmer	2014-10-18	2014-10-20	Positive (+ve)	Died
87		Gangama	Ribbi	18	Male	Pupil	2014-10-18	2014-10-21	Positive (+ve)	NA
88		Taiama	Kori	33	Male	Farmer	2014-10-19	2014-10-21	Negative (-ve)	Discharged
89		Taiama	Kori	27	Male	Pupil	2014-10-19	2014-10-21	Negative (-ve)	Discharged
90		Mofulumu	Ribbi	24	Male	Pupil	2014-10-22	2014-10-25	Positive (+ve)	NA
91		Mofulumu	Ribbi	17	Female	Trader	2014-10-22	2014-10-25	Positive (+ve)	Died (25/10/2014)
92		Fulawahun	Bumpeh	45	Male	Farmer	2014-10-23	2014-10-26	Positive (+ve)	NA
93		Fulawahun	Bumpeh	21	Female	Farmer	2014-10-23	2014-10-26	Positive (+ve)	NA
94		Suen	Ribbi	69	Female	Farmer	2014-10-23	2014-10-26	Negative (-ve)	Discharged
95		Gbangbatoke	Lower Banta	35	Female	Trader	2014-10-24	2014-10-27	Positive (+ve)	NA
96		Kwalei Village	Fakunya	20	Male	Pupil	2014-10-27	2014-10-30	Negative (-ve)	Discharged
97		Taiama	Kori	55	Male	Farmer	2014-10-30	2014-11-01	Positive (+ve)	Died
98		Moyamba Junction	Fakunya	16	Female	Pupil	2014-11-02	2014-11-05	Positive (+ve)	NA
99		Moyamba Junction	Fakunya	12	Male	Pupil	2014-11-02	2014-11-05	Positive (+ve)	NA
100		Moyamba Junction	Fakunya	10	Male	Pupil	2014-11-02	2014-11-07	Negative (-ve)	Discharged
101		Nyadahun Gbonda	Kori	35	Female	Farmer	2014-11-03	2014-11-05	Positive (+ve)	Died
102		Nyadahun Gbonda	Kori	45	Female	Farmer	2014-11-03	2014-11-06	Positive (+ve)	Bo	FIRST TRANSFER TO BO ETU
103		Nyadahun Gbonda	Kori	18	Female	Pupil	2014-11-03	2014-11-06	Positive (+ve)	Kenema	FIRST TRANSFER TO KENEMA ETU
104		Nyadahun Gbonda	Kori	68	Female	Nil	2014-11-03	2014-11-04	Positive (+ve)	Died (3:17 PM)
105		Senehun Kamajai	Kamajai	25	Male	Trader	2014-11-03	2014-11-05	Negative (-ve)	Died (5/11/2014)	FOLLOW?
106		Royeama Village	Ribbi	30	Female	Farmer	2014-11-03	2014-11-06	Positive (+ve)
107		Royeama Village	Ribbi	14	Male	Pupil	2014-11-03	2014-11-06	Positive (+ve)
108		Royeama Village	Ribbi	20	Male	Farmer	2014-11-03	2014-11-06	Positive (+ve)
109		Royeama Village	Ribbi	40	Male	Farmer	2014-11-03	2014-11-06	Positive (+ve)
110		Gbangbatoke	Lower Banta	21	Female	Nil	2014-11-04	2014-11-06	Positive (+ve)
111		Gbangbatoke	Lower Banta	27	Female	House Wife	2014-11-04	2014-11-06	Positive (+ve)
112		Gbangbatoke	Lower Banta	20	Female	House Wife	2014-11-04	2014-11-06	Positive (+ve)
113		Gbangbatoke	Lower Banta	15	Female	Pupil	2014-11-04	2014-11-06	Negative (-ve)
114		Gbangbatoke	Lower Banta	10	Male	Pupil	2014-11-04	2014-11-06	Positive (+ve)
115		Gbangbatoke	Lower Banta	17	Female	Pupil	2014-11-04	2014-11-06	Positive (+ve)
116		Gbangbatoke	Lower Banta	3	Male	Nil	2014-11-04	NA	Positive (+ve)
117		Gbangbatoke	Lower Banta	11	Female	Pupil	2014-11-04	2014-11-06	Positive (+ve)
118		Gbangbatoke	Lower Banta	65	Female	Farmer	2014-11-04	2014-11-06	Positive (+ve)
119		Gbangbatoke	Lower Banta	43	Male	Farmer	2014-11-04	2014-11-06	Positive (+ve)
120		Gbangbatoke	Lower Banta	27	Male	Mason	2014-11-04	2014-11-06	Positive (+ve)
121		Gbangbatoke	Lower Banta	30	Male	Security	2014-11-04	2014-11-06	Positive (+ve)
122		Gbangbatoke	Lower Banta	16	Female	Nil	2014-11-04	2014-11-06	Positive (+ve)
123		Mobobor	Bumpeh	75	Female	Farmer	2014-11-04	2014-11-06	Negative (-ve)
124		Moyamba Junction	Fakunya	20	Female	Trader	2014-11-05	2014-11-12	Negative (-ve)
125		Nyadahun Kombay	Kori	25	Female	Farmer	2014-11-05	2014-11-08	Positive (+ve)
126		Moyamba Junction	Fakunya	14	Female	Pupil	2014-11-05	2014-11-08	Positive (+ve)
127		Moyamba Junction	Fakunya	24	Female	House Wife	2014-11-06	2014-11-09	Positive (+ve)
128		Moyamba Junction	Fakunya	13	Female	Pupil	2014-11-06	2014-11-09	Positive (+ve)	Bo
129		Moyamba Junction	Fakunya	35	Female	Trader	2014-11-06	2014-11-09	Positive (+ve)	Bo
130		Moyamba Junction	Fakunya	70	Female	Nil	2014-11-06	2014-11-09	Negative (-ve)	Discharged
131		Moyamba Junction	Fakunya	12	Male	Pupil	2014-11-06	2014-11-09	Positive (+ve)	Bo
132		Nyadahun Village	Kori	40	Male	Farmer	2014-11-06	2014-11-09	Positive (+ve)	Bo
133		Moyamba Junction	Fakunya	2.5 Months	Female	Nil	2014-11-06	2014-11-09	Negative (-ve)	Discharged
134		Gbangbatoke	Lower Banta	55	Male	Trader	2014-11-06	2014-11-08	Positive (+ve)	Died
135		Gbangbatoke	Lower Banta	50	Female	Farmer	2014-11-06	2014-11-08	Positive (+ve)	Died
136		Gbangbatoke	Lower Banta	20	Female	House Wife	2014-11-06	2014-11-09	Positive (+ve)	Kenema
137		Gbangbatoke	Lower Banta	55	Female	Farmer	2014-11-06	2014-11-09	Positive (+ve)	Kenema
138		Moyamba	Kaiyamba	55	Male	NA Police	2014-11-06	2014-11-12	Negative (-ve)	Discharged
139		Small Masankay	Ribbi	54	Male	Farmer	2014-11-06	2014-11-09	Negative (-ve)	Discharged
140		Moyamba Junction	Fakunya	35	Female	Nil	2014-11-07	2014-11-09	Negative (-ve)	Discharged
141		Moyamba Junction	Fakunya	38	Female	Trader	2014-11-07	2014-11-10	Positive (+ve)	Bo
142		Nyadahun Gbonda	Kori	60	Female	Farmer	2014-11-07	2014-11-10	Positive (+ve)	Bo
143		Nyadahun Gbonda	Kori	60	Female	Farmer	2014-11-07	2014-11-10	Positive (+ve)	Bo
144		Mabango	Ribbi	40	Male	Farmer	2014-11-07	2014-11-10	Positive (+ve)	Died
145		Bai Gargoh [Largoh?]	Kori	10	Female	Pupil	2014-11-08	2014-11-10	Positive (+ve)	Died
146		Moyamba Junction	Fakunya	10	Male	Pupil	2014-11-08	2014-11-10	Positive (+ve)	Bo
147		Moyamba Junction	Fakunya	19	Female	Pupil	2014-11-08	2014-11-12	Negative (-ve)	Discharged
148		Moyamba	Kaiyamba	35	Female	House Wife	2014-11-08	2014-11-12	Positive (+ve)	Bo
149		Senehun Kamajai	Kamajai	75	Male	Farmer	2014-11-09	2014-11-12	Negative (-ve)	Discharged
150		Nguwabu	Kaiyamba	23	Female	Farmer	2014-11-10	2014-11-12	Negative (-ve)	Discharged
151		Royeama	Ribbi	8	Male	Pupil	2014-11-10	2014-11-11	Positive (+ve)	Died
152		Royeama	Ribbi	4	Male	Pupil	2014-11-10	2014-11-12	Positive (+ve)	Bo
153		Royeama	Ribbi	5	Male	Pupil	2014-11-10	2014-11-11	Positive (+ve)	Died
154		Mokerie Loko	Ribbi	23	Male	Farmer	2014-11-10	2014-11-12	Negative (-ve)	Discharged
155		Gbangbatoke	Lower Banta	30	Female	Trader	2014-11-10	2014-11-12	Positive (+ve)	Bo
156		Moyamba	Kaiyamba	106	Male	Nil	2014-11-12	2014-11-19	Positive (+ve)	Died
157		Moyamba	Kaiyamba	33	Female	House Wife	2014-11-12	2014-11-16	Positive (+ve)	Bo
158		Mosello	Ribbi	32	Male	Farmer	2014-11-12	2014-11-16	Positive (+ve)	Bo
159		Moyamba Junction	Kaiyamba	18	Female	Pupil	2014-11-13	2014-11-18	Negative (-ve)	Discharged
160		Youndu	Kargboro	6	Female	Pupil	2014-11-14	2014-11-17	Positive (+ve)	Bo
161		Youndu	Kargboro	65	Female	House Wife	2014-11-14	2014-11-16	Positive (+ve)	Died (7:32 AM)
162		Moyamba Junction	Fakunya	35	Female	Nil	2014-11-15	2014-11-18	Negative (-ve)	Discharged
163		Tangahun	Kaiyamba	48	Male	Driver	2014-11-15	2014-11-21	Negative (-ve)	Discharged
164		Nyadahun	Kori	12 Weeks	Female	Nil	2014-11-16	2014-11-17	Positive (+ve)	Died
165		Nyadahun	Kori	65	Female	Farmer	2014-11-16	2014-11-22	Negative (-ve)	Discharged
166		Moyamba	Kaiyamba	40	Female	Farmer	2014-11-16	2014-11-23	Negative (-ve)	Discharged
167		Mokonie	Ribbi	40	Male	Farmer	2014-11-16	2014-11-19	Positive (+ve)	Bo
168		Mokonie	Ribbi	5	Male	Pupil	2014-11-16	2014-11-19	Positive (+ve)	Died
169		Moyamba	Kaiyamba	35	Male	Rider	2014-11-17	2014-11-23	Negative (-ve)	Discharged
170		Falaba	Fakunya	65	Female	House Wife	2014-11-18	2014-11-23	Negative (-ve)	Discharged
171		Moyamba	Kaiyamba	12	Female	Pupil	2014-11-18	2014-11-21	Positive (+ve)	Died
172		Mokonie	Ribbi	23	Female	Trader	2014-11-18	2014-11-21	Positive (+ve)	Bo
173		Gbangbatoke	Lower Banta	30	Female	Farmer	2014-11-19	2014-11-19	NA	Died
174		Gbangbatoke	Lower Banta	35	Female	Farmer	2014-11-19	2014-11-21	Positive (+ve)	Bo
175		Gbangbatoke	Lower Banta	19	Female	Farmer	2014-11-19	2014-11-21	Positive (+ve)	Bo
176		Toibu Village	Kaiyamba	35	Female	House Wife	2014-11-19	2014-11-23	Negative (-ve)	Discharged
177		Moyollo	Fakunya	58	Female	Farmer	2014-11-19	2014-11-21	Negative (-ve)	Died
178		Kondebotehun	Kori		Male	Farmer	2014-11-19	2014-11-23	Negative (-ve)	Discharged
179		Moyamba	Kaiyamba	45	Male	Soldier	2014-11-20	2014-11-22	Positive (+ve)	Bo
180		Gbangbatoke	Lower Banta	52	Male	Farmer	2014-11-20	2014-11-23	Positive (+ve)	Bo
181		Nyadahun Ngiebu	Kaiyamba	67	Male	Farmer	2014-11-21	2014-11-23	Negative (-ve)	Discharged
182		Samu	Bumpeh	80	Male	Farmer	2014-11-21	2014-11-23	Negative (-ve)	Discharged
183		Gbangbatoke	Lower Banta	34	Male	Trader	2014-11-23	2014-12-01	Negative (-ve)	Discharged
184		Gondama	Kamajai		Female	Nurse	2014-11-24	2014-12-01	Negative (-ve)	Discharged	FOLLOW?
185		Kpetema	Fakunya	43	Female	Farmer	2014-11-24	2014-11-26	NA	Died
186		Moyamba	Kaiyamba	54	Male	State Nurse	2014-11-25	2014-12-01	Negative (-ve)	Discharged
187		Dambu	Kaiyamba	45	Male	Farmer	2014-11-26	2014-11-26	NA	NA
188		Gbangbatoke	Lower Banta	60	Male	Farmer	2014-11-26	2014-11-30	NA	Died
189		Nyadahun Combay	Kori	58	Female	Farmer	2014-11-28	2014-12-01	Positive (+ve)	Bo
190		Moyamba	Kaiyamba	22	Female	House Wife	2014-11-28	2014-12-05	Negative (-ve)	Discharged
191		Moyamba	Kaiyamba	7	Female	Nil	2014-11-28	2014-12-05	Negative (-ve)	Discharged
192		Moyamba	Kaiyamba	2	Female	Nil	2014-11-28	2014-12-05	Negative (-ve)	Discharged
193		Njagbahun Junction	Fakunya	27	Male	Farmer	2014-11-29	2014-12-01	Negative (-ve)	Discharged
194		Youndu	Kargboro	27	Female	House Wife	2014-11-29	2014-12-01	Positive (+ve)	Bo
195		Gbangbatoke	Lower Banta	42	Male	Driver	2014-12-01	2014-12-03	Positive (+ve)	Bo
196		Gbangbatoke	Lower Banta	29	Female	House Wife	2014-12-01	2014-12-03	Positive (+ve)	Bo
197		Gbangbatoke	Lower Banta	7	Male	Nil	2014-12-01	2014-12-03	Positive (+ve)	Bo
198		Gbangbatoke	Lower Banta	5	Female	Nil	2014-12-01	2014-12-03	Positive (+ve)	Bo
199		Gbangbatoke	Lower Banta	3	Female	Nil	2014-12-01	2014-12-03	Positive (+ve)	Bo
200		Sembehun Kotuwabu	Fakunya	32	Male	Screen Printer	2014-12-01	2014-12-09	Negative (-ve)	Discharged
201		Moyamba	Kaiyamba	13	Male	Pupil	2014-12-02	2014-12-05	Positive (+ve)	Bo
202		Mobobor	Bumpeh	75	Female	Nil	2014-12-03	2014-12-08	Negative (-ve)	Discharged
203		Moyamba	Kaiyamba	46	Male	Police Officer	2014-12-03	2014-12-10	Negative (-ve)	Discharged
204		Waterloo	Fakunya	7	Male	Nil	2014-12-03	2014-12-04	Negative (-ve)	Died
205		Mapalie	Tamedace	7	Male	Pupil	2014-12-04	2014-12-10	Negative (-ve)	Discharged
206		Moitannel	Ribbi	25	Male	Farmer	2014-12-04	NA	Positive (+ve)	Bo
207		Moitannel	Ribbi	70	Male	Farmer	2014-12-04	2014-12-07	Positive (+ve)	Bo
208		Moitannel	Ribbi	65	Male	Farmer	2014-12-04	2014-12-05	NA	Died
209		Moyamba	Kaiyamba	48	Female	Farmer	2014-12-05	2014-12-08	NA	Died
210		Moyamba	Kaiyamba	20	Male	Farmer	2014-12-05	2014-12-06	Positive (+ve)	Died
211		Moyamba	Kaiyamba	9	Male	Nil	2014-12-05	2014-12-10	Negative (-ve)	Discharged
212		Moyamba	Kaiyamba	36	Female	Nurse	2014-12-05	2014-12-07	Negative (-ve)	Discharged
213		Gbangbatoke	Lower Banta	36	Female	Petty Trader	2014-12-05	2014-12-07	Positive (+ve)	Bo
214		Moyamba	Kaiyamba	35	Female	House Wife	2014-12-07	2014-12-10	Negative (-ve)	Discharged
215		Moyambawo	Kaiyamba	65	Male	Farmer	2014-12-07	2014-12-10	Negative (-ve)	Discharged
216		Moyamba	Kaiyamba	45	Male	Farmer	2014-12-07	2014-12-09	NA	Died (4:30 PM)
217		Taninihun Junction	Kaiyamba	27	Male	Farmer	2014-12-08	2014-12-10	Positive (+ve)	Bo
218		Mano	Bargruwa	27	Female	Farmer	2014-12-10	2014-12-15	Negative (-ve)	Discharged
219		Mano	Bargruwa	3 Months	Male	Nil	2014-12-10	2014-12-15	Negative (-ve)	Discharged
220		Moyamba	Kaiyamba	45	Male	Farmer	2014-12-11	2014-12-15	Negative (-ve)	Discharged
221		Royeama	Kaiyamba	30	Female	Petty Trader	2014-12-11	2014-12-15	Negative (-ve)	Discharged
222		Tollor	Bumpeh	40	Female	Farmer	2014-12-16	2014-12-19	Positive (+ve)	T/C M/ba	FIRST TRANSFER TO MOYAMBA ETC
223		Tollor	Bumpeh	18	Female	Nil	2014-12-17	NA	NA	NA
224		Mothaineh	Ribbi	65	Female	Nil	2014-12-17	2014-12-19	Positive (+ve)	T/C M/ba
225		Mothaineh	Ribbi	3	Female	Nil	2014-12-17	2014-12-20	Positive (+ve)	Died
226		Mothaineh	Ribbi	36	Male	Farmer	2014-12-17	2014-12-19	Positive (+ve)	T/C M/ba
227		Komende	Kaiyamba	25	Male	Pupil	2014-12-21	2014-12-22	Referral	Discharged
228		Suen	Ribbi	25	Female	House Wife	2014-12-23	2015-01-01	Observation	Discharged
229		Suen	Ribbi	4	Female	Nil	2014-12-23	2015-01-01	Observation	Discharged
230		Moyamba	Kaiyamba	27	Male	Pupil	2014-12-23	2015-01-01	Observation	Discharged
231		Rokolor Village	Ribbi	6	Female	Pupil	2014-12-26	2015-01-01	Observation	Discharged
232		Rokolor Village	Ribbi	30	Female	Nurse	2014-12-26	2015-01-01	Observation	Discharged
233		Mothaineh	Ribbi	25	Female	Farmer	2014-12-27	2014-12-28	Referral	T/C M/ba
234		Moyamba	Kaiyamba	25	Male	Nil	2014-12-28	2015-01-01	Observation	Discharged
235		Youndu	Kargboro	5 Months	Female	Nil	2014-12-28	2014-12-29	Referral	T/C
236		Youndu	Kargboro	15	Female	Nil	2014-12-28	2014-12-29	Referral	T/C
237		Fula Junction	Ribbi	27	Male	Farmer	2014-12-29	2014-12-29	Referral	T/C
238		Molamina	Ribbi	54	Male	Trader	2014-12-29	2014-12-29	Referral	T/C
239		Mobendu	Ribbi	3	Female	Nil	2014-12-29	2014-12-29	Referral	T/C
240		Maballay	Ribbi	48	Male	Trader	2014-12-29	2014-12-29	Referral	T/C
241		Braforo	Ribbi	30	Female	Trader	2014-12-29	2014-12-29	Referral	T/C
242		Braforo	Ribbi	6	Male	Pupil	2014-12-29	2014-12-29	Referral	T/C
243		Bauya	Kongbora	60	Female	Farmer	2014-12-29	2014-12-29	Referral	T/C
244		Moyamba	Kaiyamba	37	Male	Nil	2014-12-30	2014-12-30	Referral	T/C
245		Mobendu	Ribbi	42	Male	Farmer	2014-12-31	2014-12-31	Referral	T/C
