# Supplementary material for: Re-analysing Ebola spread in Sierra Leone: The importance of local social dynamics
Source: PLoS One. 2020 Nov 5;15(11):e0234823. doi: 10.1371/journal.pone.0234823 (PMC7644078; doi:10.1371/journal.pone.0234823)
Supplement: S2 Data — (XLSX) [file pone.0234823.s005.xlsx]

## Sheet: Sheet1
EpiCaseDefn	Lab confirmed	District	Chiefdom	Section	Village
1	0	BO	BAOMA	GOLU	GOLU
1	0	BO	TIKONKO	MAGIHUN	MAGIHUN
1	0	BO	VALUNIA	FOYA	FOYA
1	0	BO	WUNDE	KPUAWALA	KPUAWALA
1	1	BO	BADJIA	BADJIA	GUMAHUN
1	1	BO	BADJIA	BAJIA	GELEHUN BAJIA
1	1	BO	BADJIA	MONGERA	NA
1	1	BO	BAOMA	NA	YAKAJI
1	1	BO	BAOMA	BAOMA	BAOMA
1	1	BO	BAOMA	KAKUA	YAKAJI
1	1	BO	BAOMA	JEMBE	JEMBEH
1	1	BO	BAOMA	KAKUA	LUNGI
1	1	BO	BAOMA	MATAMA	MATAMA
1	1	BO	BAOMA	KAKUA	LUNGJ
1	1	BO	BAOMA	BAOMA	LUNGI
1	1	BO	BAOMA	NA	JEMBEH
1	1	BO	BAOMA	NA	JEMBEH
1	1	BO	BAOMA	YAKAJI	YAKIJI
1	1	BO	BAOMA	YAKAJI	YAKIJI
1	1	BO	BAOMA	BAOMA	GBANGBA
1	1	BO	BAOMA	NA	JEMBEH
1	1	BO	BAOMA	BAOMA	LUNGI
1	1	BO	BAOMA	KAKUA	LUNGI
1	1	BO	BAOMA	NA	JEMBEH
1	1	BO	BAOMA	NA	BAMBA
1	1	BO	BAOMA	YAKAJI	YAKIJI
1	1	BO	BAOMA	BAOMA STATION	BAOMA STATION
1	1	BO	BAOMA	NA	JEMBEH
1	1	BO	BAOMA	YAKAJI	YAKIJI
1	1	BO	BAOMA	BENDUMA	BENDUMA
1	1	BO	BAOMA	YAKAJI	YAKIJI
1	1	BO	BAOMA	BAOMAHUN	BAOMAHUN
1	1	BO	BAOMA	LUNGI	LUNGI
1	1	BO	BUMPE	KANIYA	KANIYA
1	1	BO	BUMPE	MONGENEH	MONGERE
1	1	BO	BUMPE	KPETIMA	NA
1	1	BO	BUMPE	KPETEMA	KPETEMA
1	1	BO	BUMPE	BAOMAHUN	BAOMAHUN
1	1	BO	BUMPE	BOOMAH	BAOMAHUN
1	1	BO	BUMPE	FULAWAHUN	FULAWAHUN
1	1	BO	BUMPE	BAOMAHUN	BAOMAHUN
1	1	BO	BUMPE	MOGERAY	MOGERAY
1	1	BO	BUMPE	MBUINIBU	GBUNIBU
1	1	BO	BUMPE	KANYA	KANYA
1	1	BO	BUMPE	KANIYA	KANIYA
1	1	BO	BUMPE	KPETAMA	KPETEMA
1	1	BO	BUMPE	BUMPEH	MBANTA TANINAHUN
1	1	BO	BUMPE	KPETEMA	KPETEMA
1	1	BO	BUMPE	KANIYA	KANIYA
1	1	BO	BUMPE	KAMARUN	KAMARUN
1	1	BO	BUMPE	BAOMAHUN	NA
1	1	BO	BUMPE	MONGERE	MONGERE
1	1	BO	BUMPE	BAOMAHUN	BAOMAHUN
1	1	BO	BUMPE	BUMPE	BUMPE
1	1	BO	BUMPE	BAOMAHUN	BAOMAHUN
1	1	BO	BUMPE	BAOMAHUN	BAOMAHUN
1	1	BO	BUMPE	KANIYA	KANIYA
1	1	BO	BUMPE	GOLAHUN	GOLAHUN
1	1	BO	BUMPE	BUMPE	BUMPE
1	1	BO	BUMPE	BUMPE	BUMPE
1	1	BO	BUMPE	KPETEMA	KPETEMA
1	1	BO	BUMPE	YONIE	YONIE
1	1	BO	BUMPE	KPETEMA	KPETEMA
1	1	BO	BUMPE	GOLAHUN	GOLAHUN
1	1	BO	BUMPE	FOWAMA	FOWAMA
1	1	BO	BUMPE	KANIYA	NA
1	1	BO	BUMPE	NA	TANINAHUN
1	1	BO	BUMPE	BAOMAHUN	NA
1	1	BO	BUMPE	MOGERAH	MOGERAH
1	1	BO	BUMPE	SAHN	SAHR
1	1	BO	BUMPE	KANIYA	KANIYA
1	1	BO	GBO	GBANGBAMA	GBANGBAMA
1	1	BO	GBO	GBANGBAMA	GBANGBAMA
1	1	BO	JAIMA BONGOR	MOMAJOE	MOMAJOE
1	1	BO	JAIMA BONGOR	GBANGAMA	GBANGAMA
1	1	BO	KAKUA	NA	BEVEHUN
1	1	BO	KAKUA	BADJIA	GUMAHUN
1	1	BO	KAKUA	NA	JEMBEH
1	1	BO	KAKUA	NA	KALIA
1	1	BO	KAKUA	NA	GUMAHUN
1	1	BO	KAKUA	KALIA	KALIA
1	1	BO	KAKUA	NA	GUMAHUN
1	1	BO	KAKUA	DORBA GROUND EXTENTION	DORBA	Bo City
1	1	BO	KAKUA	DUVUBU	BO TOWN	Bo City
1	1	BO	KAKUA	BETTY STREET	BO	Bo City
1	1	BO	KAKUA	NA	NA
1	1	BO	KAKUA	DURBAR	BO TOWN	Bo City
1	1	BO	KAKUA	NA	KORIBONDO HIGH WAY	Bo City
1	1	BO	KAKUA	KAKUA	BO	Bo City?
1	1	BO	KAKUA	NA	BAIMBA ROAD	Bo City
1	1	BO	KAKUA	KALIA	KALIA
1	1	BO	KAKUA	SMALL BO	GELEHUN
1	1	BO	KAKUA	NA	KALIA
1	1	BO	KAKUA	BO	BO	Bo City?
1	1	BO	KAKUA	BO	DAMBALLA ROAD	Bo City
1	1	BO	KAKUA	KAKUA	JOHANNESS STREET NJAI TOWN	Bo City
1	1	BO	KAKUA	NA	MATRU
1	1	BO	KAKUA	MBAIMA ROAD	MBAIMA ROAD	Bo City
1	1	BO	KAKUA	NA	C LINE NJAITOWN	Bo City
1	1	BO	KAKUA	PINDEGUMA	PINDEGUMA
1	1	BO	KAKUA	KAKUA	KALIA
1	1	BO	KAKUA	MISSION ROAD	MISSION ROAD	Bo City
1	1	BO	KAKUA	BENDUUMA	BANDUMA
1	1	BO	KAKUA	NA	MANJAMA BO	Bo City?
1	1	BO	KAKUA	BO	BO	Bo City?
1	1	BO	KAKUA	BENDUMA	BENDUMA
1	1	BO	KAKUA	NA	KALIA
1	1	BO	KAKUA	KENDEYALA	KENDEYALA
1	1	BO	KAKUA	BUMPE NGAO	YONNIE
1	1	BO	KAKUA	BO	SANDI STREET	Bo City
1	1	BO	KAKUA	NA	AIRFIELD ROAD	Bo City
1	1	BO	KAKUA	PINDEGUMAHUN	PINDEGUMAHUN
1	1	BO	KAKUA	JATTU STREET	JATTU STREET	Bo City
1	1	BO	KAKUA	NA	DURBAR GROUND	Bo City
1	1	BO	KAKUA	NA	KALIA
1	1	BO	KAKUA	BO	BO	Bo Ciity?
1	1	BO	KAKUA	LOWA BAMBARA	TONGO
1	1	BO	KAKUA	KALIA	KALIA
1	1	BO	KAKUA	KALIA	KALIA
1	1	BO	KAKUA	JOHN SQUARE STREET GBETIMA	JOHN SQUARE STREET	Bo City
1	1	BO	KAKUA	NA	KALIA
1	1	BO	KAKUA	BAOMA	YAKAJI
1	1	BO	KAKUA	JORMA	JORMA
1	1	BO	KAKUA	NA	BO	Bo Ciity?
1	1	BO	KAKUA	BANDA	BANDA
1	1	BO	KAKUA	NA	BATIAMA LAYOUT	Bo City
1	1	BO	KAKUA	NA	GALU ROAD	Bo City
1	1	BO	KAKUA	NA	LUNGI	KALIA
1	1	BO	KAKUA	NA	KADEYAMA ROAD	Bo City
1	1	BO	KAKUA	KALIA	KALIA
1	1	BO	KAKUA	NA	BO	Bo City
1	1	BO	KAKUA	KAKUA	BEVEHUN
1	1	BO	KAKUA	NA	FATABA STREET BO CITY	Bo City
1	1	BO	KAKUA	NA	NDUVUIBU
1	1	BO	KAKUA	NA	BO	Bo Ciity?
1	1	BO	KAKUA	BO	{D]AMBALLA ROAD	Bo City
1	1	BO	KAKUA	NA	DOCTOR MARGAI STREET;;	Bo City
1	1	BO	KAKUA	KAKUA	KALIA
1	1	BO	KAKUA	TIKONKO	TIKONKO
1	1	BO	KAKUA	BO	HENSE ROAD	Bo Ciity?
1	1	BO	KAKUA	BO	KABBA LAYOUT CKC	Bo City
1	1	BO	KAKUA	KAKUA	GUMAHUN
1	1	BO	KAKUA	NA	KALIA
1	1	BO	KAKUA	NGEBAYAMA LAYOUT	NGEBAYAMA LAYOUT	Bo City
1	1	BO	KAKUA	NA	KALIA
1	1	BO	KAKUA	NA	FULAHUN
1	1	BO	KAKUA	KEBBIE MALAM LANE	KEBBIE MALAM LANE	Bo City
1	1	BO	KAKUA	KAKUA	MANJAMA
1	1	BO	KAKUA	NA	KALIA
1	1	BO	KAKUA	BO	BO	Bo City?
1	1	BO	KAKUA	KENDEYELA	KENDEYELA
1	1	BO	KAKUA	NA	KALIA
1	1	BO	KAKUA	KALIA	KALIA
1	1	BO	KAKUA	NA	BATIAMA LAYOUT	Bo City
1	1	BO	KAKUA	NA	BO	Bo Ciity?
1	1	BO	KAKUA	NA	JEMAL STREET	Bo City
1	1	BO	KAKUA	KALIA	KALIA
1	1	BO	KAKUA	NA	KEMA STREET BO CITY	Bo City
1	1	BO	KAKUA	JOHN SQUARE STRET	JOHN SQUARE STREET GBETIMA	Bo City
1	1	BO	KAKUA	NA	KALIA
1	1	BO	KAKUA	KALIA	KALIA
1	1	BO	KAKUA	KAKUA	BEVEHUN
1	1	BO	KAKUA	KALIA	KALIA
1	1	BO	KAKUA	NA	BO	Bo City?
1	1	BO	KAKUA	NALU ROAD	NGALU ROAD	Bo City
1	1	BO	KAKUA	J TOWN	J TOWN	Bo City
1	1	BO	KAKUA	KAKUA	BO
1	1	BO	KAKUA	BO	BO
1	1	BO	KAKUA	KAKUA	KALIA
1	1	BO	KAKUA	NA	KALIA
1	1	BO	KAKUA	NA	KOWAMA	Bo City
1	1	BO	KAKUA	BANDAJUMA	BANDAJUMA LAYOUT BO 2 EXTENSION	Bo City
1	1	BO	KAKUA	BO	COTTU STREET	Bo City
1	1	BO	KAKUA	KALIA	KALIA
1	1	BO	KAKUA	BANDAJUMA	BANDAJUMA
1	1	BO	KAKUA	NA	BO	Bo City?
1	1	BO	KAKUA	KALIA	KALIA
1	1	BO	Bumpe Ngao	BUMPEH NGAO	YONI	Bumpeh Ngao chiefdom
1	1	BO	KAKUA	NA	BEAR SWARAY STREET KANDEH TOWN	Bo City
1	1	BO	KAKUA	NA	BAIMBA ROAD	Bo City
1	1	BO	KAKUA	BO	BO	Bo City?
1	1	BO	KAKUA	A LINE BO	BO	Bo City?
1	1	BO	KAKUA	BO	BAIMBA ROAD	Bo City
1	1	BO	KAKUA	NA	KALIA
1	1	BO	KAKUA	NA	KALIA
1	1	BO	KAKUA	TAEBLAHUN	TAEBLAHUN
1	1	BO	KAKUA	NA	KALIA
1	1	BO	KAKUA	NA	COLE TOWN ROAD TOWAMA	Bo City
1	1	BO	KAKUA	BUMPE	NBAOMAHUN
1	1	BO	KAKUA	NA	YAKIJI
1	1	BO	KAKUA	KOWA	NA
1	1	BO	KAKUA	BUMPEH	YONIE
1	1	BO	KAKUA	NA	J QUARTER	Bo City
1	1	BO	KAKUA	NA	BO	Bo City?
1	1	BO	KAKUA	NA	BAIMBA ROAD	Bo City
1	1	BO	KAKUA	KALIA	KALIA
1	1	BO	KAKUA	NA	BO	Bo City?
1	1	BO	KAKUA	KALIA	KALIA
1	1	BO	KAKUA	KAKUA	BO	Bo City?
1	1	BO	KAKUA	BUMPEH	NGUABU
1	1	BO	KAKUA	NA	BO
1	1	BO	KAKUA	KALIA	KALIA
1	1	BO	KAKUA	NA	BANGALI STREET	Bo City
1	1	BO	KAKUA	TOWAMA	TOWAMA	Bo City
1	1	BO	KAKUA	BO	UPPER MUSTAPHA STREET	Bo City
1	1	BO	KAKUA	KAKUA	GUMAHUN
1	1	BO	KAKUA	BO	OLD KORIBONDO HIGH WAY	Bo City
1	1	BO	KAKUA	NA	KALIA
1	1	BO	KAKUA	NA	KALIA
1	1	BO	KAKUA	NA	NJAI TOWN	Bo City
1	1	BO	KAKUA	NA	KALIA
1	1	BO	KAKUA	NONGOWA	HANGA ROAD	Kenema?
1	1	BO	KAKUA	KALIA	KALIA
1	1	BO	KAKUA	KALIA	KALIA
1	1	BO	KAKUA	KAMBIA	KAMBIA	??
1	1	BO	KAKUA	MARGAI STREET DURBAR GROUND DOCTOR	MARGAI STREET	Bo City
1	1	BO	KAKUA	OLD KORIBONDO	OLD KORIBONDO HIGH WAY	Bo City
1	1	BO	KAKUA	BRIMA TOWN	BO	Bo City?
1	1	BO	KAKUA	BO	HENSE ST	Bo City
1	1	BO	KAKUA	NA	KORIBONDO HIGHWAY	Bo City
1	1	BO	KAKUA	BO	BO	Bo City?
1	1	BO	KAKUA	KAKUA	NEW LONDON	Bo City
1	1	BO	KAKUA	BO	BO	Bo City?
1	1	BO	KAKUA	KAKUA	DORBA GROUND EXTENSION	Bo City
1	1	BO	KAKUA	NA	BAIMBA ROAD	Bo City
1	1	BO	KAKUA	NA	TOWOMA CAMPUS	Bo City
1	1	BO	KAKUA	BO	BO KORIBONDO HIGHWAY	Bo City
1	1	BO	KAKUA	NA	BAIMBA ROAD	Bo City
1	1	BO	KAKUA	KAKUA	BO TOWN	Bo City?
1	1	BO	KAKUA	KORIBONDO	KORIBONDO
1	1	BO	KAKUA	BO	NDUVUIBU
1	1	BO	KAKUA	BO	BO	Bo City?
1	1	BO	KAKUA	NA	BANDAJUMA LAYOUT	Bo City
1	1	BO	KAKUA	KAKUA	GANGUN		159	8 are in the wrong chiefdom		151 = Kakua
1	1	BO	Kakua	NA	BO	Bo City?
1	1	BO	Kakua	BO	BO	Bo City?
1	1	BO	Kakua	BANDAJUMA	BANDAJUMA LAYOUT	Bo City
1	1	BO	NA	BAOMAHUN	BAOMAHUN
1	1	BO	Kakua	C-LINE	NJAALIHUN	Bo City?
1	1	BO	Kakua	SOCIAL WELFARE	SOCIAL WELFARE	Bo City
1	1	BO	Kakua	BANGALI ST BO	BANGALI ST BO	Bo City
1	1	BO	NA	PINDEGUMAHUN	PINDEGUMAHUN
1	1	BO	Kakua	NGALU ROAD	NGALU ROAD	Bo City
1	1	BO	NA	TANINAHUN	TANINAHUN
1	1	BO	Kakua	NA	JEMBEH
1	1	BO	Kakua	DUBA GRAND	BO TOWN	Bo City
1	1	BO	Valunia?	BAOMAHUN	BAOMAHUN
1	1	BO	Kakua	NGOVE STREET DUBA GROUND	NGOVE STREET DUBA GROUN	Bo City
1	1	BO	NA	NA	NA	??	No data
1	1	BO	NA	WESTERN	WESTERN	??	displaced?
1	1	BO	NA	MOKELENDE	NA
1	1	BO	NA	MORGARIA	MOGARIA
1	1	BO	Kakua	BO	BO	Bo City?
1	1	BO	Kakua	TOWAMA	TOWAMA	Bo City
1	1	BO	Kakua	NA	KALIA
1	1	BO	Valunia?	NA	BAOWOMAHUN
1	1	BO	NA	KANIYA	KANIYA
1	1	BO	NA	MOWAY	MOWAY
1	1	BO	Kakua	BO	BO	Bo City
1	1	BO	Valunia?	BAOMAHUN	BAOMAHUN
1	1	BO	Kakua	KAKUA	KALIA
1	1	BO	Kakua	KAKUA	KALIA
1	1	BO	Kakua	KAKUA	KALIA
1	1	BO	Selenga	SELENGA	DAWBALLA	Dambala	Copied to Selenga chiefdom below
1	1	BO	NA	MOWAY	MOWAY
1	1	BO	Kakua		BO	Bo City?
1	1	BO	Kakua		KALIA
1	1	BO	NA	KANIYA	KANIYA
1	1	BO	NA	GAWULA	GAWULA
1	1	BO	NA	MBOHOMAHUN	MBOHOMAHUN
1	1	BO	Kakua	BO	SANOH STREET	Bo City
1	1	BO	Valunia?	BAOMAHUN	BAOMAHUN
1	1	BO	NA	NA	BOMBOM KOBO
1	1	BO	NA	NA	TANINAHUN
1	1	BO	Kakua	NA	KALIA
1	1	BO	Kakua	NA	KALIA
1	1	BO	NA	NA	DUVUEBU
1	1	BO	NA	GBANJA TOWN	GBANJA TOWN	Bo City?
1	1	BO	NA	GAURA	GAURA		45	1 wrong district	5 are ? wrong chiefdom	1 no locational data	22 Kakua ?	16 = no precise location		Bo City = 66	Bo City? = 28	KALIA = 43		0
1	1	BO	NIAWA LENGA	NENGBEMA	NENGBEMA	Village 3A
1	1	BO	NIAWA LENGA	BANDUMA	BANDUMA	Village 3C
1	1	BO	NIAWA LENGA	BENDUMA	BENDUMA
1	1	BO	NIAWA LENGA	BENDU	BENDU
1	1	BO	NIAWA LENGA	NENGBEMA	NENGBEMA
1	1	BO	NIAWA LENGA	BENDUMA	BENDUMA
1	1	BO	NIAWA LENGA	NIAWA LENGA	NENGBEMA;;
1	1	BO	NIAWA LENGA	BENDUMA	BENDUMA
1	1	BO	NIAWA LENGA	BENDUMA	BENDUMA
1	1	BO	NIAWA LENGA	NENGBEMA	NENGBEMA
1	1	BO	NIAWA LENGA	BENDUMA	BENDUMA
1	1	BO	NIAWA LENGA	BENDUMA	BENDUMA
1	1	BO	SELENGA	NA	DAMBALLA
1	1	BO	Selenga	SELENGA	DAWBALLA	Dambala	Copied from row 271 above, where it is displaced
1	1	BO	SOUTH	NA	TOWAMA	??
1	1	BO	SOUTHERN	NA	LUNGI	??
1	1	BO	TIKONKO	TIKONKO	TIKONKO
1	1	BO	TIKONKO	TIKONKO	TIKONKO
1	1	BO	TIKONKO	TOWAMA	TOWAMA	Bo City?
1	1	BO	TIKONKO	SEMBERU	SEMBERU
1	1	BO	TIKONKO	NA	KORGBOTUMA
1	1	BO	TIKONKO	TIKONKO	BARLIE
1	1	BO	TIKONKO	TINKOKO	TIKONKO
1	1	BO	TIKONKO	NA	TOWAMA	Bo City?
1	1	BO	TIKONKO	TIKONKO	TIKONKO
1	1	BO	TIKONKO	TOWAMA	TOWAMA	Bo City?
1	1	BO	TIKONKO	MASIALAHUN	MASIALAHUN
1	1	BO	TIKONKO	TIKONKO	TIKONKO
1	1	BO	TIKONKO	TIKONKO	TIKONKO
1	1	BO	TIKONKO	SEMBERU	SEMBERU
1	1	BO	TIKONKO	TIKONKO	TIKONKO
1	1	BO	TIKONKO	YENGESA	YENGESA
1	1	BO	VALUNIA	BAOMAHUN	BAOMAHUN
1	1	BO	VALUNIA	BAOMAHUN	BAOMAHUN
1	1	BO	VALUNIA	KOWA	KOWA
1	1	BO	VALUNIA	KOWA	KOWA
1	1	BO	VALUNIA	BAOMAHUN	BAOMAHUN
1	1	BO	VALUNIA	BOOMAH	BOOMAH
1	1	BO	VALUNIA	BAOMAHUN	BAOMAHUN
1	1	BO	VALUNIA	NA	PELEWAHUN 1
1	1	BO	WUNDE	GAWULA	NA
1	1	BO	WUNDE	GAWULA	GAWULA
1	1	BO	WUNDE	GAWULA	GAWULA
1	1	BO	WUNDE	KAMULA	KAMULA
1	1	BO	WUNDE	GAWULA	GAWULA
1	1	BO	WUNDE	GAULA	GAULA
1	2	BO	BAOMA	KAKUA	LUNGI;;		ALL FROM HERE HAVE NEGATIVE DIAGNOSIS
1	2	BO	BAOMA	PELAWAHUN	PELAWAHUN;;
1	2	BO	BAOMA	YAKAJI	YAKIJI;;
1	2	BO	BAOMA	BAOMA	YAKAJI;;
1	2	BO	BUMPE	KANIYA	KANIYA;;
1	2	BO	BUMPE	MONGERE	MONGERE;;
1	2	BO	BUMPE	BUNUMBU	BONUMBU;;
1	2	BO	KAKUA	SECOND ST NJAIGBOIMA	NJAGBOIMA 8 SECOND STREET
1	2	BO	KAKUA	BO	JUSU STREET;;
1	2	BO	KAKUA	JUSU STREET NEW LONDON	JUSU STREET NEW LONDON;;
1	2	BO	NIAWA LENGA	NYAWALENGA	NENGBEMA
1	2	BO	KAKUA	NA	JOHNBULL
1	2	BO	KAKUA	NA	BAIMBA ROAD;;
1	2	BO	KAKUA	NA	BO;;
1	2	BO	KAKUA	MAHEI BOIMA ROAD	MAHEI BOIMA ROAD;;
1	2	BO	KAKUA	KAKUA	KALIA
1	2	BO	KAKUA	NA	BAIMBA ROAD;;
1	2	BO	KAKUA	BAOMA	YAKAJI
1	2	BO	KAKUA	BO	BAIMBA ROAD NEW SITE;;
1	2	BO	KAKUA	NA	A RAILWAY QUARTER;;
1	2	BO	BUMPE	KANIYA	KANIYA
1	2	BO	NIAWA LENGA	BENDUMA	BENDUMA
1	2	BO	NIAWA LENGA	BENDUMA	BENDUMA
1	2	BO	TIKONKO	TIKONKO	TIKONKO;;
1	2	BO	TIKONKO	KORGBOTUMA	KORGBOTUMA
1	2	BO	TIKONKO	NJALA	NJALA;;
1	2	BO	TIKONKO	TIKONKO	TIKONKO;;
1	2	BO	VALUNIA	BAOMAHUN	BAOMAHUN;;
1	2	BO	VALUNIA	NYAWALENGA	NENGBEMA
1	NA	BO	KAKUA	NA	KALIA
1	NA	BO	KAKUA	NA	BO;;
1	NA	BO	kAKUA	BO	BO;;
1	NA	BO	NA	KAMARUN	KAMARUN;;
1	NA	BO	NA	BAOMAHUN	BAOMHUN
1	NA	BO	SOUTH	NA	MATTRU ON THE RAIL;;
