# Supplementary material for: Re-analysing Ebola spread in Sierra Leone: The importance of local social dynamics
Source: PLoS One. 2020 Nov 5;15(11):e0234823. doi: 10.1371/journal.pone.0234823 (PMC7644078; doi:10.1371/journal.pone.0234823)
Supplement: S3 Data — (XLSX) [file pone.0234823.s006.xlsx]

## Sheet: Sheet1
242	*****	30	M	2014-06-28	2014-07-03	Bo	Badjia			2120	*****	56	M	2014-09-26	2014-10-06	Moyamba	Bagruwa
243	*****	25	M	2014-06-28	2014-07-03	Bo	Badjia			2397	*****	41		2014-10-02	2014-10-12	Moyamba	Bagruwa
1666	*****	45		2014-09-18	2014-09-24	Bo	Badjia			2714	*****	38	F	2014-10-07	2014-10-19	Moyamba	Bagruwa
1667	*****	38	M	2014-09-18	2014-09-24	Bo	Badjia			2991	*****	30		2014-10-11	2014-10-17	Moyamba	Bagruwa
1668	*****	30		2014-09-18	2014-09-24	Bo	Badjia			3014	*****	12	M	2014-10-12	2014-10-17	Moyamba	Bagruwa
2486	*****	45	M	2014-10-03	2014-10-09	Bo	Badjia			3470	*****	35	F	2014-10-20	2014-11-01	Moyamba	Bagruwa
5951	*****	38	F	2014-12-01	2014-12-13	Bo	Bagbo			1662	*****	40	F	2014-09-18	2014-09-22	Moyamba	Banta Gbangbatote
6853	*****	32	M	2014-12-23	2014-12-27	Bo	Bagbo			1928	*****	30	F	2014-09-23	2014-09-27	Moyamba	Banta Gbangbatote
319	*****	25	F	2014-07-05	2014-07-09	Bo	Baoma			2895	*****	40	F	2014-10-10	2014-10-20	Moyamba	Banta Gbangbatote
406	*****	40	F	2014-07-13	2014-07-19	Bo	Baoma			2941	*****	25		2014-10-10	2014-10-15	Moyamba	Banta Gbangbatote
515	*****	45	M	2014-07-24	2014-08-06	Bo	Baoma			3531	*****	25	M	2014-10-21	2014-10-26	Moyamba	Banta Gbangbatote
533	*****	6	F	2014-07-26	2014-08-01	Bo	Baoma			3583	*****	36	F	2014-10-22	2014-10-26	Moyamba	Banta Gbangbatote
709	*****	28		2014-08-15	2014-08-24	Bo	Baoma			4045	*****	30	M	2014-10-30	2014-11-05	Moyamba	Banta Gbangbatote
933	*****	17		2014-08-28	2014-08-29	Bo	Baoma			4046	*****	43	M	2014-10-30	2014-11-05	Moyamba	Banta Gbangbatote
1369	*****	35	M	2014-09-12	2014-09-27	Bo	Baoma			4132	*****	22	F	2014-11-01	2014-11-05	Moyamba	Banta Gbangbatote
1552	*****	20	F	2014-09-16	2014-09-24	Bo	Baoma			4133	*****	21	F	2014-11-01	2014-11-05	Moyamba	Banta Gbangbatote
1741	*****	30	M	2014-09-19	2014-10-13	Bo	Baoma			4140	*****	12	F	2014-11-01	2014-11-10	Moyamba	Banta Gbangbatote
1836	*****	28	M	2014-09-21	2014-09-25	Bo	Baoma			4184	*****	15	F	2014-11-01	2014-11-08	Moyamba	Banta Gbangbatote
1865	*****	40	F	2014-09-21	2014-09-27	Bo	Baoma			4187	*****	27		2014-11-02	2014-11-24	Moyamba	Banta Gbangbatote
1884	*****	22		2014-09-22	2014-09-27	Bo	Baoma			4195	*****	27	F	2014-11-02	2014-11-18	Moyamba	Banta Gbangbatote
1916	*****	8	M	2014-09-22	2014-09-27	Bo	Baoma			4202	*****	27	M	2014-11-02	2014-11-05	Moyamba	Banta Gbangbatote
1970	*****	35		2014-09-24	2014-09-27	Bo	Baoma			4203	*****	17	F	2014-11-02	2014-11-05	Moyamba	Banta Gbangbatote
1972	*****	22		2014-09-24	2014-09-28	Bo	Baoma			4204	*****	16	F	2014-11-02	2014-11-05	Moyamba	Banta Gbangbatote
2060	*****	8	M	2014-09-25	2014-10-04	Bo	Baoma			4205	*****	10	M	2014-11-02	2014-11-05	Moyamba	Banta Gbangbatote
2194	*****		F	2014-09-28	2014-10-06	Bo	Baoma			4206	*****	60	F	2014-11-02	2014-11-05	Moyamba	Banta Gbangbatote
2195	*****		M	2014-09-28	2014-10-06	Bo	Baoma			4207	*****	27	F	2014-11-02	2014-11-05	Moyamba	Banta Gbangbatote
2314	*****	45		2014-09-30	2014-10-04	Bo	Baoma			4260	*****	60	F	2014-11-02	2014-11-08	Moyamba	Banta Gbangbatote
2315	*****	20	M	2014-09-30	2014-10-04	Bo	Baoma			4262	*****	56	M	2014-11-02	2014-11-08	Moyamba	Banta Gbangbatote
2316	*****	35		2014-09-30	2014-10-04	Bo	Baoma			4281	*****	32	F	2014-11-03	2014-11-11	Moyamba	Banta Gbangbatote
2887	*****	63	F	2014-10-10	2014-10-15	Bo	Baoma			4370	*****	18	F	2014-11-04	2014-11-08	Moyamba	Banta Gbangbatote
2488	*****	72	M	2014-10-03	2014-10-10	Bo	Bumpe Ngawo			4479	*****	77		2014-11-06	2014-11-09	Moyamba	Banta Gbangbatote
2583	*****	45	F	2014-10-05	2014-10-14	Bo	Bumpe Ngawo			4985	*****	40	F	2014-11-13	2014-11-17	Moyamba	Banta Gbangbatote
2826	*****	50	F	2014-10-09	2014-10-28	Bo	Bumpe Ngawo			5144	*****	52	M	2014-11-16	2014-11-22	Moyamba	Banta Gbangbatote
2827	*****	30	M	2014-10-09	2014-10-27	Bo	Bumpe Ngawo			5210	*****	35	M	2014-11-17	2014-11-20	Moyamba	Banta Gbangbatote
3074	*****	40	F	2014-10-13	2014-10-21	Bo	Bumpe Ngawo			5211	*****	19	F	2014-11-17	2014-11-20	Moyamba	Banta Gbangbatote
3337	*****			2014-10-18	2014-10-20	Bo	Bumpe Ngawo			5280	*****	21	M	2014-11-18	2014-11-18	Moyamba	Banta Gbangbatote
3702	*****	0.8	M	2014-10-24	2014-10-29	Bo	Bumpe Ngawo			5804	*****	5	F	2014-11-27	2014-12-02	Moyamba	Banta Gbangbatote
4192	*****	58	M	2014-11-02	2014-11-15	Bo	Bumpe Ngawo			5805	*****	3	M	2014-11-27	2014-12-02	Moyamba	Banta Gbangbatote
4474	*****	45		2014-11-06	2014-11-27	Bo	Bumpe Ngawo			5806	*****	29	F	2014-11-27	2014-12-02	Moyamba	Banta Gbangbatote
4557	*****	63	M	2014-11-07	2014-11-10	Bo	Bumpe Ngawo			5807	*****	42	M	2014-11-27	2014-12-02	Moyamba	Banta Gbangbatote
4763	*****	20	F	2014-11-10	2014-11-24	Bo	Bumpe Ngawo			5920	*****	7	M	2014-11-30	2014-12-02	Moyamba	Banta Gbangbatote
4916	*****	40	M	2014-11-12	2014-11-16	Bo	Bumpe Ngawo			5955	*****	35	F	2014-12-01	2014-12-06	Moyamba	Banta Gbangbatote
5023	*****	40	F	2014-11-14	2014-11-21	Bo	Bumpe Ngawo			811	*****	7	M	2014-08-23	2014-08-27	Moyamba	Bumpeh
5052	*****	75	F	2014-11-15	2014-11-25	Bo	Bumpe Ngawo			951	*****	24	M	2014-08-28	2014-08-29	Moyamba	Bumpeh
5141	*****	10	F	2014-11-16	2014-11-24	Bo	Bumpe Ngawo			962	*****	53		2014-08-29	2014-09-04	Moyamba	Bumpeh
5260	*****	35	M	2014-11-18	2014-11-24	Bo	Bumpe Ngawo			1025	*****	40	F	2014-09-01	2014-09-06	Moyamba	Bumpeh
5270	*****	55	M	2014-11-18	2014-11-25	Bo	Bumpe Ngawo			1438	*****	31	M	2014-09-14	2014-09-17	Moyamba	Bumpeh
5273	*****	46		2014-11-18	2014-11-24	Bo	Bumpe Ngawo			1551	*****	65	M	2014-09-16	2014-09-22	Moyamba	Bumpeh
5343	*****	10	M	2014-11-19	2014-11-24	Bo	Bumpe Ngawo			1661	*****	45	F	2014-09-18	2014-09-22	Moyamba	Bumpeh
5352	*****	10	M	2014-11-19	2014-11-29	Bo	Bumpe Ngawo			2121	*****	35	F	2014-09-26	2014-10-02	Moyamba	Bumpeh
5478	*****		M	2014-11-21	2014-12-03	Bo	Bumpe Ngawo			3469	*****		F	2014-10-20	2014-11-05	Moyamba	Bumpeh
5480	*****	37	M	2014-11-21	2014-11-24	Bo	Bumpe Ngawo			3522	*****	21	F	2014-10-20	2014-10-25	Moyamba	Bumpeh
5531	*****	65		2014-11-22	2014-11-28	Bo	Bumpe Ngawo			3530	*****	65		2014-10-21	2014-10-25	Moyamba	Bumpeh
5592	*****	70	F	2014-11-23	2014-11-30	Bo	Bumpe Ngawo			3948	*****	42	F	2014-10-27	2014-11-15	Moyamba	Bumpeh
5595	*****	29	M	2014-11-23	2014-11-30	Bo	Bumpe Ngawo			4541	*****	27	F	2014-11-06	2014-11-08	Moyamba	Bumpeh
5692	*****	35	F	2014-11-25	2014-11-27	Bo	Bumpe Ngawo			4702	*****	4	M	2014-11-09	2014-11-11	Moyamba	Bumpeh
5693	*****	21	F	2014-11-25	2014-11-30	Bo	Bumpe Ngawo			6444	*****	5	F	2014-12-13	2014-12-16	Moyamba	Bumpeh
5694	*****	45	F	2014-11-25	2014-12-03	Bo	Bumpe Ngawo			6473	*****	40	F	2014-12-14	2014-12-18	Moyamba	Bumpeh
5854	*****	15	F	2014-11-28	2014-12-03	Bo	Bumpe Ngawo			1268	*****	19	M	2014-09-09	2014-09-17	Moyamba	Fakunya
5890	*****	40	F	2014-11-29	2014-12-03	Bo	Bumpe Ngawo			1269	*****	21	M	2014-09-09	2014-09-17	Moyamba	Fakunya
5916	*****	31	M	2014-11-30	2014-12-03	Bo	Bumpe Ngawo			1354	*****	18		2014-09-12	2014-09-17	Moyamba	Fakunya
5917	*****	46	F	2014-11-30	2014-12-05	Bo	Bumpe Ngawo			1394	*****	84	M	2014-09-13	2014-09-19	Moyamba	Fakunya
5952	*****	12	M	2014-12-01	2014-12-03	Bo	Bumpe Ngawo			1395	*****	7	M	2014-09-13	2014-09-19	Moyamba	Fakunya
6025	*****	60	F	2014-12-03	2014-12-09	Bo	Bumpe Ngawo			1396	*****	10	F	2014-09-13	2014-09-19	Moyamba	Fakunya
6026	*****	15		2014-12-03	2014-12-10	Bo	Bumpe Ngawo			1397	*****	8	M	2014-09-13	2014-09-19	Moyamba	Fakunya
6053	*****	11		2014-12-04	2014-12-10	Bo	Bumpe Ngawo			1398	*****	65	M	2014-09-13	2014-09-19	Moyamba	Fakunya
6054	*****	9		2014-12-04	2014-12-10	Bo	Bumpe Ngawo			1399	*****	12	M	2014-09-13	2014-09-19	Moyamba	Fakunya
6055	*****	56	F	2014-12-04	2014-12-10	Bo	Bumpe Ngawo			1400	*****	49	M	2014-09-13	2014-09-20	Moyamba	Fakunya
6057	*****	26	M	2014-12-04	2014-12-07	Bo	Bumpe Ngawo			1437	*****	45	M	2014-09-14	2014-09-17	Moyamba	Fakunya
6067	*****	11	F	2014-12-04	2014-12-18	Bo	Bumpe Ngawo			1439	*****	14	F	2014-09-14	2014-09-19	Moyamba	Fakunya
6205	*****	18	F	2014-12-08	2014-12-10	Bo	Bumpe Ngawo			1440	*****	50	F	2014-09-14	2014-09-20	Moyamba	Fakunya
6594	*****	3	F	2014-12-17	2014-12-18	Bo	Bumpe Ngawo			1479	*****	31	M	2014-09-15	2014-09-17	Moyamba	Fakunya
6667	*****	7	F	2014-12-19	2014-12-23	Bo	Bumpe Ngawo			1480	*****	27	M	2014-09-15	2014-09-17	Moyamba	Fakunya
6887	*****	0.7	M	2014-12-24	2014-12-30	Bo	Bumpe Ngawo			1482	*****	40	M	2014-09-15	2014-09-19	Moyamba	Fakunya
7173	*****	31	F	2015-01-01	2015-01-10	Bo	Bumpe Ngawo			1547	*****	43	M	2014-09-16	2014-09-20	Moyamba	Fakunya
7358	*****	24	M	2015-01-07	2015-01-10	Bo	Bumpe Ngawo			1548	*****	32	M	2014-09-16	2014-09-20	Moyamba	Fakunya
7359	*****	28	M	2015-01-07	2015-01-13	Bo	Bumpe Ngawo			1610	*****	46	M	2014-09-17	2014-09-20	Moyamba	Fakunya
7420	*****	0	F	2015-01-10	2015-01-13	Bo	Bumpe Ngawo		46	1611	*****	27	M	2014-09-17	2014-09-20	Moyamba	Fakunya
3231	*****	48		2014-10-16	2014-10-21	Bo	Gbo			1612	*****	39	M	2014-09-17	2014-09-20	Moyamba	Fakunya
5344	*****	4	F	2014-11-19	2014-11-26	Bo	Gbo			1663	*****	19		2014-09-18	2014-09-22	Moyamba	Fakunya
5645	*****	35		2014-11-24	2014-11-26	Bo	Gbo			1664	*****	43	M	2014-09-18	2014-09-23	Moyamba	Fakunya
6711	*****	55	M	2014-12-20	2014-12-27	Bo	Gbo			1699	*****	35		2014-09-18	2014-09-25	Moyamba	Fakunya
2250	*****	20	M	2014-09-29	2014-10-03	Bo	Jaiama Bongor			1722	*****	19	F	2014-09-19	2014-09-22	Moyamba	Fakunya
2805	*****		M	2014-10-08	2014-10-12	Bo	Jaiama Bongor			1723	*****	48	F	2014-09-19	2014-09-22	Moyamba	Fakunya
3157	*****	20	M	2014-10-14	2014-10-18	Bo	Jaiama Bongor			1788	*****	48	M	2014-09-20	2014-09-26	Moyamba	Fakunya
151	*****	22	M	2014-06-18	2014-06-24	Bo	Kakua			1892	*****	17	M	2014-09-22	2014-10-02	Moyamba	Fakunya
291	*****	46	F	2014-07-02	2014-07-06	Bo	Kakua			2024	*****	25	F	2014-09-25	2014-10-02	Moyamba	Fakunya
309	*****	32	M	2014-07-04	2014-07-08	Bo	Kakua			2119	*****	42	M	2014-09-26	2014-10-01	Moyamba	Fakunya
426	*****	20	F	2014-07-16	2014-07-22	Bo	Kakua			2122	*****	54	F	2014-09-26	2014-10-08	Moyamba	Fakunya
427	*****	30	F	2014-07-16	2014-07-22	Bo	Kakua			2175	*****	26	F	2014-09-27	2014-10-04	Moyamba	Fakunya
429	*****	25	M	2014-07-17	2014-07-20	Bo	Kakua			2207	*****	17	M	2014-09-28	2014-10-10	Moyamba	Fakunya
440	*****	56	M	2014-07-18	2014-07-24	Bo	Kakua			2232	*****	56		2014-09-28	2014-10-04	Moyamba	Fakunya
441	*****	38	M	2014-07-18	2014-07-24	Bo	Kakua			2321	*****	10	M	2014-09-30	2014-10-04	Moyamba	Fakunya
465	*****	39	M	2014-07-20	2014-07-26	Bo	Kakua			2372	*****	18	F	2014-10-01	2014-10-08	Moyamba	Fakunya
524	*****	25	F	2014-07-25	2014-07-31	Bo	Kakua			2373	*****	60	F	2014-10-01	2014-10-04	Moyamba	Fakunya
542	*****	32	M	2014-07-28	2014-08-13	Bo	Kakua			2515	*****	65		2014-10-04	2014-10-12	Moyamba	Fakunya
573	*****	35	M	2014-07-30	2014-08-06	Bo	Kakua			2713	*****	7	F	2014-10-07	2014-10-11	Moyamba	Fakunya
584	*****	55	M	2014-07-31	2014-08-05	Bo	Kakua			2893	*****	65	F	2014-10-10	2014-10-15	Moyamba	Fakunya
585	*****	25	F	2014-07-31	2014-08-05	Bo	Kakua			2958	*****	26	F	2014-10-11	2014-10-15	Moyamba	Fakunya
586	*****			2014-07-31	2014-08-05	Bo	Kakua			2959	*****	18		2014-10-11	2014-10-20	Moyamba	Fakunya
597	*****	16	M	2014-08-01	2014-08-07	Bo	Kakua			3281	*****	1	F	2014-10-17	2014-10-28	Moyamba	Fakunya
598	*****	19	M	2014-08-01	2014-08-07	Bo	Kakua			4001	*****	10	M	2014-10-29	2014-11-09	Moyamba	Fakunya
632	*****	34	M	2014-08-04	2014-08-09	Bo	Kakua			4002	*****	16		2014-10-29	2014-11-03	Moyamba	Fakunya
642	*****	36	F	2014-08-05	2014-08-10	Bo	Kakua			4006	*****	10	M	2014-10-29	2014-11-26	Moyamba	Fakunya
702	*****	40	F	2014-08-14	2014-09-04	Bo	Kakua			4044	*****	12	M	2014-10-30	2014-11-03	Moyamba	Fakunya
703	*****	45	M	2014-08-14	2014-09-04	Bo	Kakua			4316	*****	24	F	2014-11-04	2014-11-15	Moyamba	Fakunya
725	*****	18	M	2014-08-18	2014-08-24	Bo	Kakua			4369	*****	37	F	2014-11-04	2014-11-08	Moyamba	Fakunya
757	*****	60	M	2014-08-20	2014-09-04	Bo	Kakua			539	*****	11	M	2014-07-27	2014-08-09	Moyamba	Kaiyamba
758	*****	48	M	2014-08-20	2014-09-04	Bo	Kakua			554	*****	53	F	2014-07-28	2014-08-05	Moyamba	Kaiyamba
759	*****	40	F	2014-08-20	2014-09-04	Bo	Kakua			605	*****	17	M	2014-08-02	2014-08-05	Moyamba	Kaiyamba
824	*****			2014-08-24	2014-08-29	Bo	Kakua			1085	*****	26	F	2014-09-03	2014-09-11	Moyamba	Kaiyamba
825	*****	36	M	2014-08-24	2014-08-29	Bo	Kakua			1086	*****	24		2014-09-03	2014-09-11	Moyamba	Kaiyamba
826	*****	34		2014-08-24	2014-08-29	Bo	Kakua			1087	*****	17	F	2014-09-03	2014-09-11	Moyamba	Kaiyamba
835	*****	40	M	2014-08-24	2014-08-30	Bo	Kakua			1292	*****	24		2014-09-09	2014-10-02	Moyamba	Kaiyamba
857	*****	30	F	2014-08-25	2014-08-31	Bo	Kakua			1481	*****	55	M	2014-09-15	2014-09-19	Moyamba	Kaiyamba
859	*****	38		2014-08-25	2014-09-04	Bo	Kakua			1484	*****	50	M	2014-09-15	2014-09-22	Moyamba	Kaiyamba
881	*****	40	M	2014-08-26	2014-08-30	Bo	Kakua			2337	*****	22		2014-10-01	2014-10-07	Moyamba	Kaiyamba
882	*****	7		2014-08-26	2014-08-30	Bo	Kakua			3130	*****	30	M	2014-10-14	2014-10-19	Moyamba	Kaiyamba
883	*****	47		2014-08-26	2014-08-30	Bo	Kakua			4376	*****	55	M	2014-11-05	2014-11-24	Moyamba	Kaiyamba
884	*****	27		2014-08-26	2014-08-30	Bo	Kakua			4390	*****	35	F	2014-11-05	2014-11-09	Moyamba	Kaiyamba
892	*****	30	F	2014-08-26	2014-08-31	Bo	Kakua			4704	*****	35		2014-11-09	2014-11-14	Moyamba	Kaiyamba
893	*****	42	F	2014-08-26	2014-08-31	Bo	Kakua			5212	*****	45		2014-11-17	2014-11-21	Moyamba	Kaiyamba
934	*****	38	F	2014-08-28	2014-08-30	Bo	Kakua			5892	*****	13		2014-11-29	2014-12-04	Moyamba	Kaiyamba
935	*****	40		2014-08-28	2014-08-31	Bo	Kakua			5893	*****	13		2014-11-29	2014-12-13	Moyamba	Kaiyamba
989	*****	40	M	2014-08-30	2014-09-04	Bo	Kakua			5993	*****	27	M	2014-12-02	2014-12-09	Moyamba	Kaiyamba
1005	*****	36	M	2014-08-31	2014-09-02	Bo	Kakua			6030	*****	20	M	2014-12-03	2014-12-06	Moyamba	Kaiyamba
1078	*****	4	M	2014-09-03	2014-09-06	Bo	Kakua			6064	*****	4		2014-12-04	2014-12-13	Moyamba	Kaiyamba
1082	*****	13	F	2014-09-03	2014-09-07	Bo	Kakua			6065	*****	13	F	2014-12-04	2014-12-13	Moyamba	Kaiyamba
1125	*****	45	F	2014-09-04	2014-09-11	Bo	Kakua			1488	*****	17	M	2014-09-15	2014-09-30	Moyamba	Kargboro
1154	*****	26	F	2014-09-05	2014-09-10	Bo	Kakua			1555	*****	12		2014-09-16	2014-09-30	Moyamba	Kargboro
1177	*****	1	M	2014-09-06	2014-09-11	Bo	Kakua			2067	*****	32	M	2014-09-25	2014-10-04	Moyamba	Kargboro
1212	*****	40	F	2014-09-07	2014-09-11	Bo	Kakua			2687	*****		M	2014-10-06	2014-10-12	Moyamba	Kargboro
1213	*****	3		2014-09-07	2014-09-11	Bo	Kakua			2688	*****		F	2014-10-06	2014-10-12	Moyamba	Kargboro
1214	*****	36		2014-09-07	2014-09-11	Bo	Kakua			5605	*****	5	F	2014-11-23	2014-12-10	Moyamba	Kargboro
1237	*****	7	F	2014-09-08	2014-09-11	Bo	Kakua			5751	*****	26	F	2014-11-26	2014-11-30	Moyamba	Kargboro
1238	*****	7	F	2014-09-08	2014-09-11	Bo	Kakua			6721	*****	1.3		2014-12-20	2014-12-27	Moyamba	Kargboro
1265	*****	27	F	2014-09-09	2014-09-13	Bo	Kakua			299	*****	30	F	2014-07-02	2014-07-07	Moyamba	Kori
1307	*****	5		2014-09-10	2014-09-12	Bo	Kakua			442	*****	48	F	2014-07-18	2014-07-24	Moyamba	Kori
1586	*****	45		2014-09-16	2014-10-04	Bo	Kakua			572	*****	47	M	2014-07-30	2014-08-05	Moyamba	Kori
2022	*****	38		2014-09-25	2014-10-01	Bo	Kakua			1559	*****	13		2014-09-16	2014-10-15	Moyamba	Kori
2061	*****	32	M	2014-09-25	2014-10-04	Bo	Kakua			1615	*****	30		2014-09-17	2014-09-26	Moyamba	Kori
2455	*****	22	M	2014-10-03	2014-10-14	Bo	Kakua			2265	*****	8	F	2014-09-29	2014-10-05	Moyamba	Kori
2482	*****	51		2014-10-03	2014-10-08	Bo	Kakua			3013	*****	1.5		2014-10-12	2014-10-28	Moyamba	Kori
2484	*****	22	M	2014-10-03	2014-10-06	Bo	Kakua			3059	*****	25	F	2014-10-12	2014-10-17	Moyamba	Kori
2485	*****	29		2014-10-03	2014-10-17	Bo	Kakua			3169	*****	11	F	2014-10-15	2014-10-19	Moyamba	Kori
2487	*****	11		2014-10-03	2014-10-09	Bo	Kakua			3455	*****	34	M	2014-10-20	2014-10-26	Moyamba	Kori
2551	*****	30		2014-10-04	2014-10-05	Bo	Kakua			3909	*****	60	F	2014-10-27	2014-11-03	Moyamba	Kori
2623	*****	30	M	2014-10-05	2014-10-11	Bo	Kakua			4134	*****	20	F	2014-11-01	2014-11-07	Moyamba	Kori
2649	*****	25	F	2014-10-06	2014-10-10	Bo	Kakua			4199	*****	75	F	2014-11-02	2014-11-05	Moyamba	Kori
2710	*****	40		2014-10-07	2014-10-11	Bo	Kakua			4200	*****	40	F	2014-11-02	2014-11-05	Moyamba	Kori
2770	*****	19	M	2014-10-08	2014-10-14	Bo	Kakua			4201	*****	35	F	2014-11-02	2014-11-05	Moyamba	Kori
2771	*****	25	M	2014-10-08	2014-10-13	Bo	Kakua			4261	*****	42	M	2014-11-02	2014-11-08	Moyamba	Kori
2772	*****	7.5		2014-10-08	2014-10-14	Bo	Kakua			4371	*****	55	F	2014-11-04	2014-11-08	Moyamba	Kori
2779	*****	25	F	2014-10-08	2014-10-22	Bo	Kakua			4442	*****	55	F	2014-11-05	2014-11-08	Moyamba	Kori
2804	*****	45	M	2014-10-08	2014-10-17	Bo	Kakua			4964	*****	0.25	F	2014-11-13	2014-11-16	Moyamba	Kori
2824	*****	16	M	2014-10-09	2014-10-11	Bo	Kakua			5275	*****	35	M	2014-11-18	2014-11-21	Moyamba	Kori
2838	*****	18	M	2014-10-09	2014-11-06	Bo	Kakua			5648	*****	58	F	2014-11-24	2014-11-30	Moyamba	Kori
2861	*****			2014-10-09	2014-10-13	Bo	Kakua			7597	*****	30	M	2015-01-22	2015-02-15	Moyamba	Kori
2890	*****	64		2014-10-10	2014-10-11	Bo	Kakua			7736	*****	30	F	2015-02-02	2015-02-05	Moyamba	Kori
2905	*****	46	M	2014-10-10	2014-11-06	Bo	Kakua			700	*****	28	M	2014-08-14	2014-08-22	Moyamba	Kowa
2953	*****	20	F	2014-10-11	2014-10-15	Bo	Kakua			2965	*****	18		2014-10-11	2014-10-26	Moyamba	Ribbi
2955	*****	35	F	2014-10-11	2014-10-14	Bo	Kakua			3060	*****	17		2014-10-12	2014-10-24	Moyamba	Ribbi
2990	*****	35	F	2014-10-11	2014-10-14	Bo	Kakua			3081	*****	24	M	2014-10-13	2014-10-27	Moyamba	Ribbi
3080	*****	30	F	2014-10-13	2014-10-22	Bo	Kakua			3584	*****	30		2014-10-22	2014-10-28	Moyamba	Ribbi
3098	*****	70	M	2014-10-13	2014-10-18	Bo	Kakua			3585	*****	12	M	2014-10-22	2014-11-05	Moyamba	Ribbi
3290	*****	30	M	2014-10-17	2014-10-26	Bo	Kakua			3910	*****	45	M	2014-10-27	2014-11-05	Moyamba	Ribbi
3386	*****	17	M	2014-10-19	2014-11-06	Bo	Kakua			4083	*****	20	M	2014-10-31	2014-11-05	Moyamba	Ribbi
3448	*****	60		2014-10-20	2014-10-25	Bo	Kakua			4208	*****	37	F	2014-11-02	2014-11-07	Moyamba	Ribbi
3449	*****	68		2014-10-20	2014-10-21	Bo	Kakua			4321	*****	40	M	2014-11-04	2014-11-07	Moyamba	Ribbi
3628	*****	46	M	2014-10-22	2014-10-27	Bo	Kakua			4441	*****	40	M	2014-11-05	2014-11-08	Moyamba	Ribbi
3629	*****	6	M	2014-10-22	2014-10-25	Bo	Kakua			4458	*****	65	M	2014-11-06	2014-11-12	Moyamba	Ribbi
3701	*****	60	M	2014-10-24	2014-11-03	Bo	Kakua			4543	*****	32	M	2014-11-07	2014-11-24	Moyamba	Ribbi
3703	*****	8	M	2014-10-24	2014-10-29	Bo	Kakua			4628	*****	5	M	2014-11-08	2014-11-11	Moyamba	Ribbi
3763	*****	6	F	2014-10-25	2014-10-27	Bo	Kakua			4703	*****	8	M	2014-11-09	2014-11-11	Moyamba	Ribbi
3775	*****	6	M	2014-10-25	2014-11-17	Bo	Kakua			4774	*****	40	M	2014-11-10	2014-11-18	Moyamba	Ribbi
3811	*****	60		2014-10-25	2014-10-27	Bo	Kakua			4886	*****	50	M	2014-11-11	2014-11-23	Moyamba	Ribbi
3812	*****	3	F	2014-10-25	2014-10-27	Bo	Kakua			4920	*****	6	F	2014-11-12	2014-11-16	Moyamba	Ribbi
3843	*****	13	F	2014-10-26	2014-11-06	Bo	Kakua			4921	*****	8	M	2014-11-12	2014-11-18	Moyamba	Ribbi
3902	*****	12		2014-10-27	2014-10-30	Bo	Kakua			4949	*****	65	M	2014-11-12	2014-11-16	Moyamba	Ribbi
3903	*****	44		2014-10-27	2014-10-30	Bo	Kakua			5076	*****	0.03	M	2014-11-15	2014-11-17	Moyamba	Ribbi
3941	*****	65		2014-10-27	2014-11-04	Bo	Kakua			5942	*****	65	F	2014-11-30	2014-12-02	Moyamba	Ribbi
4112	*****	25	F	2014-10-31	2014-11-04	Bo	Kakua			5954	*****	65	M	2014-12-01	2014-12-06	Moyamba	Ribbi
4113	*****	78	F	2014-10-31	2014-11-04	Bo	Kakua			5992	*****	70	M	2014-12-02	2014-12-06	Moyamba	Ribbi
4256	*****	64	M	2014-11-02	2014-11-07	Bo	Kakua			6474	*****	36	M	2014-12-14	2014-12-18	Moyamba	Ribbi
4272	*****	35	F	2014-11-03	2014-11-11	Bo	Kakua			6518	*****	60	F	2014-12-15	2014-12-18	Moyamba	Ribbi
4384	*****	40		2014-11-05	2014-11-07	Bo	Kakua			6519	*****	28	F	2014-12-15	2014-12-20	Moyamba	Ribbi
4385	*****	3	M	2014-11-05	2014-11-07	Bo	Kakua			6817	*****	36	M	2014-12-22	2014-12-31	Moyamba	Ribbi
4475	*****	22	F	2014-11-06	2014-11-09	Bo	Kakua			6857	*****	25	F	2014-12-23	2014-12-28	Moyamba	Ribbi
4476	*****	5		2014-11-06	2014-11-11	Bo	Kakua			6979	*****	29	F	2014-12-26	2014-12-30	Moyamba	Ribbi
4477	*****	12	F	2014-11-06	2014-11-07	Bo	Kakua			6980	*****	3	F	2014-12-26	2014-12-30	Moyamba	Ribbi
4554	*****	7	F	2014-11-07	2014-11-20	Bo	Kakua			7050	*****	66	M	2014-12-28	2015-01-01	Moyamba	Ribbi
4555	*****		F	2014-11-07	2014-11-12	Bo	Kakua			7051	*****	16	F	2014-12-28	2015-01-01	Moyamba	Ribbi
4619	*****	2	F	2014-11-08	2014-11-10	Bo	Kakua			7080	*****	35	F	2014-12-29	2015-01-03	Moyamba	Ribbi
4620	*****	5	F	2014-11-08	2014-11-10	Bo	Kakua			7081	*****	40	M	2014-12-29	2015-01-01	Moyamba	Ribbi
4621	*****	25	F	2014-11-08	2014-11-10	Bo	Kakua			7147	*****	8	M	2014-12-31	2015-01-13	Moyamba	Ribbi
4622	*****	5		2014-11-08	2014-11-11	Bo	Kakua			7177	*****	35	F	2015-01-01	2015-01-10	Moyamba	Ribbi
4638	*****	5	F	2014-11-08	2014-11-16	Bo	Kakua			7178	*****	50	M	2015-01-01	2015-01-04	Moyamba	Ribbi
4741	*****	20		2014-11-09	2014-11-11	Bo	Kakua			7179	*****	35	F	2015-01-01	2015-01-12	Moyamba	Ribbi
4754	*****	45	M	2014-11-10	2014-11-15	Bo	Kakua			7210	*****	51	M	2015-01-02	2015-01-07	Moyamba	Ribbi
4764	*****	50	M	2014-11-10	2014-11-11	Bo	Kakua			7299	*****	30	F	2015-01-05	2015-01-26	Moyamba	Ribbi
4768	*****	75	M	2014-11-10	2014-11-17	Bo	Kakua			7365	*****	45	M	2015-01-07	2015-01-15	Moyamba	Ribbi
4915	*****	65		2014-11-12	2014-11-22	Bo	Kakua			7478	*****	30	F	2015-01-13	2015-02-04	Moyamba	Ribbi
4962	*****	38	F	2014-11-13	2014-11-18	Bo	Kakua			7482	*****	10	M	2015-01-13	2015-01-15	Moyamba	Ribbi
4963	*****	36		2014-11-13	2014-11-15	Bo	Kakua			7483	*****	30	F	2015-01-13	2015-01-27	Moyamba	Ribbi
5073	*****	0.25	M	2014-11-15	2014-11-17	Bo	Kakua			7613	*****	55	F	2015-01-23	2015-01-27	Moyamba	Ribbi
5200	*****			2014-11-17	2014-11-20	Bo	Kakua			7622	*****	45	M	2015-01-24	2015-01-26	Moyamba	Ribbi
5201	*****	27	M	2014-11-17	2014-11-20	Bo	Kakua			7720	*****	40	F	2015-02-01	2015-02-03	Moyamba	Ribbi
5274	*****	31	F	2014-11-18	2014-11-19	Bo	Kakua			7726	*****	40	F	2015-02-02	2015-02-07	Moyamba	Ribbi
5341	*****	32		2014-11-19	2014-11-22	Bo	Kakua			7835	*****	55	M	2015-02-10	2015-02-19	Moyamba	Ribbi
5342	*****	36	M	2014-11-19	2014-11-22	Bo	Kakua			665	*****	55	F	2014-08-08	2014-08-14	Moyamba	Timidale
5410	*****	45	M	2014-11-20	2014-12-02	Bo	Kakua
5593	*****	42	M	2014-11-23	2014-11-27	Bo	Kakua
5644	*****	30		2014-11-24	2014-11-27	Bo	Kakua
5953	*****	7	F	2014-12-01	2014-12-04	Bo	Kakua
5986	*****	4	M	2014-12-02	2014-12-06	Bo	Kakua
5987	*****	17		2014-12-02	2014-12-06	Bo	Kakua
6027	*****	14	M	2014-12-03	2014-12-06	Bo	Kakua
6028	*****	21		2014-12-03	2014-12-07	Bo	Kakua
6056	*****	10	M	2014-12-04	2014-12-06	Bo	Kakua
6058	*****	25	M	2014-12-04	2014-12-07	Bo	Kakua
6059	*****	22	F	2014-12-04	2014-12-08	Bo	Kakua
6066	*****	10	M	2014-12-04	2014-12-16	Bo	Kakua
6101	*****	39	F	2014-12-05	2014-12-09	Bo	Kakua
6102	*****	3	M	2014-12-05	2014-12-09	Bo	Kakua
6103	*****	35		2014-12-05	2014-12-08	Bo	Kakua
6104	*****	45		2014-12-05	2014-12-08	Bo	Kakua
6137	*****	25	F	2014-12-06	2014-12-09	Bo	Kakua
6138	*****	22		2014-12-06	2014-12-09	Bo	Kakua
6143	*****	22	F	2014-12-06	2014-12-24	Bo	Kakua
6176	*****	46	M	2014-12-07	2014-12-11	Bo	Kakua
6177	*****	17	F	2014-12-07	2014-12-11	Bo	Kakua
6178	*****	11	M	2014-12-07	2014-12-09	Bo	Kakua
6242	*****	23		2014-12-09	2014-12-13	Bo	Kakua
6243	*****	0.3	M	2014-12-09	2014-12-13	Bo	Kakua
6367	*****	0.5	F	2014-12-11	2014-12-13	Bo	Kakua
7260	*****	22	M	2015-01-04	2015-01-07	Bo	Kakua
7261	*****	30	F	2015-01-04	2015-01-11	Bo	Kakua	152
1153	*****	35	M	2014-09-05	2014-09-10	Bo	Komboya
3274	*****	16	M	2014-10-17	2014-11-01	Bo	Komboya
3277	*****	45	M	2014-10-17	2014-10-19	Bo	Komboya
4917	*****	52	F	2014-11-12	2014-11-17	Bo	Komboya
4947	*****	50		2014-11-12	2014-11-16	Bo	Komboya
5074	*****	40	M	2014-11-15	2014-11-20	Bo	Komboya
5594	*****	35	M	2014-11-23	2014-11-28	Bo	Komboya
305	*****	23	M	2014-07-04	2014-07-07	Bo	Lugbu
3275	*****	48	F	2014-10-17	2014-10-21	Bo	Niawa Lenga
3942	*****	70		2014-10-27	2014-10-30	Bo	Niawa Lenga
3958	*****	16	F	2014-10-28	2014-11-03	Bo	Niawa Lenga
4556	*****	17	M	2014-11-07	2014-11-14	Bo	Niawa Lenga
4623	*****	42		2014-11-08	2014-11-13	Bo	Niawa Lenga
4624	*****	17		2014-11-08	2014-11-14	Bo	Niawa Lenga
4625	*****	11	M	2014-11-08	2014-11-14	Bo	Niawa Lenga
4682	*****	38		2014-11-09	2014-11-25	Bo	Niawa Lenga
4692	*****	35	F	2014-11-09	2014-11-15	Bo	Niawa Lenga
4694	*****	19	M	2014-11-09	2014-11-13	Bo	Niawa Lenga
4695	*****	30		2014-11-09	2014-11-14	Bo	Niawa Lenga
4711	*****	20	F	2014-11-09	2014-11-19	Bo	Niawa Lenga
4767	*****	42	F	2014-11-10	2014-11-13	Bo	Niawa Lenga
4780	*****	22	F	2014-11-10	2014-11-21	Bo	Niawa Lenga
5271	*****	22	F	2014-11-18	2014-11-24	Bo	Niawa Lenga
5272	*****	28	M	2014-11-18	2014-11-23	Bo	Niawa Lenga
5465	*****	65	F	2014-11-21	2014-11-24	Bo	Niawa Lenga
5479	*****	4	M	2014-11-21	2014-11-23	Bo	Niawa Lenga
5481	*****	13	M	2014-11-21	2014-11-24	Bo	Niawa Lenga
3276	*****	80	M	2014-10-17	2014-10-21	Bo	Selenga
504	*****	26	F	2014-07-23	2014-07-28	Bo	Tikonko
561	*****	35	M	2014-07-29	2014-08-04	Bo	Tikonko
562	*****	28		2014-07-29	2014-08-04	Bo	Tikonko
563	*****	16	M	2014-07-29	2014-08-04	Bo	Tikonko
875	*****		M	2014-08-26	2014-09-01	Bo	Tikonko
2222	*****	80	M	2014-09-28	2014-10-04	Bo	Tikonko
2223	*****	61	M	2014-09-28	2014-10-04	Bo	Tikonko
2224	*****	22	F	2014-09-28	2014-10-07	Bo	Tikonko
2317	*****	35	F	2014-09-30	2014-10-04	Bo	Tikonko
2399	*****	60	F	2014-10-02	2014-10-11	Bo	Tikonko
2442	*****	22	F	2014-10-03	2014-10-11	Bo	Tikonko
2823	*****	4	M	2014-10-09	2014-10-13	Bo	Tikonko
2860	*****	40	F	2014-10-09	2014-10-18	Bo	Tikonko
2886	*****	28	M	2014-10-10	2014-10-19	Bo	Tikonko
2888	*****	9	F	2014-10-10	2014-10-21	Bo	Tikonko
2897	*****	19	F	2014-10-10	2014-10-27	Bo	Tikonko
2954	*****	5	F	2014-10-11	2014-10-15	Bo	Tikonko
3008	*****	28	F	2014-10-12	2014-10-15	Bo	Tikonko
3122	*****	27	F	2014-10-14	2014-10-21	Bo	Tikonko
3579	*****	29		2014-10-22	2014-10-27	Bo	Tikonko
3762	*****	52	M	2014-10-25	2014-11-03	Bo	Tikonko
4693	*****	3	M	2014-11-09	2014-11-11	Bo	Tikonko
4696	*****	2		2014-11-09	2014-11-14	Bo	Tikonko
4765	*****	5	M	2014-11-10	2014-11-11	Bo	Tikonko
4766	*****	18	F	2014-11-10	2014-11-11	Bo	Tikonko
4779	*****	18	F	2014-11-10	2014-11-29	Bo	Tikonko
5748	*****	35	M	2014-11-26	2014-12-07	Bo	Tikonko
6100	*****	20	F	2014-12-05	2014-12-09	Bo	Tikonko
6553	*****	35	M	2014-12-16	2014-12-19	Bo	Tikonko	29
630	*****	19	F	2014-08-03	2014-08-08	Bo	Valunia
631	*****	33	F	2014-08-03	2014-08-08	Bo	Valunia
633	*****	35	F	2014-08-04	2014-08-09	Bo	Valunia
1024	*****	18		2014-09-01	2014-09-04	Bo	Valunia
2483	*****	15	F	2014-10-03	2014-10-07	Bo	Valunia
3447	*****	87	F	2014-10-20	2014-11-01	Bo	Valunia
3764	*****	28		2014-10-25	2014-10-27	Bo	Valunia
3765	*****	30	F	2014-10-25	2014-10-27	Bo	Valunia
5202	*****	4	F	2014-11-17	2014-11-21	Bo	Valunia
5203	*****	9	F	2014-11-17	2014-11-21	Bo	Valunia
5204	*****	40	F	2014-11-17	2014-11-21	Bo	Valunia
5205	*****	25	F	2014-11-17	2014-11-21	Bo	Valunia
5206	*****	9	F	2014-11-17	2014-11-21	Bo	Valunia
5207	*****	10	M	2014-11-17	2014-11-21	Bo	Valunia
5219	*****	25	F	2014-11-17	2014-11-27	Bo	Valunia
2196	*****		F	2014-09-28	2014-10-06	Bo	Wunde
3167	*****	29		2014-10-15	2014-10-22	Bo	Wunde
3257	*****	2	M	2014-10-16	2014-10-21	Bo	Wunde
5391	*****	35	M	2014-11-20	2014-11-25	Bo	Wunde
6304	*****	0.02	M	2014-12-10	2014-12-11	Bo	Wunde
7202	*****	3	F	2015-01-02	2015-01-04	Bo	Wunde
